# Supplementary material for: Genetic algorithm for parameter optimization of supercapacitor model
Source: PLoS One. 2025 Jul 17;20(7):e0325645. doi: 10.1371/journal.pone.0325645 (PMC12270144; doi:10.1371/journal.pone.0325645)
Supplement: S1 File — (XLSX) [file pone.0325645.s001.xlsx]

## Sheet: Planilha1
t(s)	Voltage (V)		ESR (Ω)	Csc (F)	i(A)
1	0.593189		0.023	32.85	10
2	0.984297
3	1.37389
4	1.76148
5	2.14714
6	2.5309
7	2.91282
8	3.29293
9	3.6713
10	4.04795
11	4.42294
12	4.7963
13	5.16808
14	5.53831
15	5.90704
16	6.2743
17	6.64013
18	7.00457
19	7.36764
20	7.72939
21	8.08985
22	8.44904
23	8.80701
24	9.16378
25	9.51938
26	9.87384
27	10.2272
28	10.5795
29	10.9307
30	11.2809
31	11.63
32	11.9782
33	12.3255
34	12.6718
35	13.0172
36	13.3617
37	13.7054
38	14.0482
39	14.3902
40	14.7314
41	15.0718
42	15.4115
43	15.7504
44	16.0886
45	16.426
46	16.7628
47	17.0989
48	17.4344
49	17.7692
50	18.1034
51	18.437
52	18.77
53	19.1024
54	19.4343
55	19.7656
56	20.0964
57	20.4266
58	20.7563
59	21.0856
60	21.4143
61	21.7426
62	22.0704
63	22.3977
64	22.7246
65	23.0511
66	23.3771
67	23.7028
68	24.028
69	24.3529
70	24.6773
71	25.0014
72	25.3252
73	25.6486
74	25.9716
75	26.2943
76	26.6166
77	26.9387
78	27.2604
79	27.5818
80	27.9029
81	28.2238
82	28.5443
83	28.8646
84	29.1845
85	29.5043
86	29.8237
87	30.1429
88	30.4619
89	30.7806
90	31.099
91	31.4173
92	31.7353
93	32.0531
94	32.3707
95	32.688
96	33.0052
97	33.3221
98	33.6389
99	33.9554
100	34.2718
101	34.588
102	34.904
103	35.2198
104	35.5355
105	35.851
106	36.1663
107	36.4815
108	36.7965
109	37.1113
110	37.426
111	37.7406
112	38.055
113	38.3693
114	38.6834
115	38.9974
116	39.3112
117	39.6249
118	39.9385
119	40.252
120	40.5654
121	40.8786
122	41.1917
123	41.5047
124	41.8176
125	42.1304
126	42.443
127	42.7556
128	43.068
129	43.3804
130	43.6926
131	44.0048
132	44.3169
133	44.6288
134	44.9407
135	45.2525
136	45.5642
137	45.8758
138	46.1873
139	46.4987
140	46.8101
141	47.1213
142	47.4325
143	47.7437
144	48.0547
145	48.3656
146	48.6765
147	48.9873
148	49.2981
149	49.6088
150	49.9194
151	50.2299
152	50.5403
153	50.8507
154	51.1611
155	51.4714
156	51.7816
157	52.0917
158	52.4018
159	52.7118
160	53.0218
161	53.3317
162	53.6415
163	53.9513
164	54.2611
165	54.5708
166	54.8804
167	55.19
168	55.4995
169	55.809
170	56.1184
171	56.4277
172	56.7371
173	57.0463
174	57.3556
175	57.6647
176	57.9739
177	58.2829
178	58.592
179	58.901
180	59.2099
181	59.5188
182	59.8277
183	60.1365
184	60.4452
185	60.754
186	61.0627
187	61.3713
188	61.6799
189	61.9885
190	62.297
191	62.6055
192	62.9139
193	63.2223
194	63.5307
195	63.839
196	64.1473
197	64.4556
198	64.7638
199	65.072
200	65.3801
201	65.6882
202	65.9963
203	66.3043
204	66.6123
205	66.9203
206	67.2282
207	67.5361
208	67.844
209	68.1518
210	68.4596
211	68.7673
212	69.0751
213	69.3828
214	69.6904
215	69.9981
216	70.3057
217	70.6132
218	70.9208
219	71.2283
220	71.5357
221	71.8432
222	72.1506
223	72.4579
224	72.7653
225	73.0726
226	73.3799
227	73.6872
228	73.9944
229	74.3016
230	74.6087
231	74.9159
232	75.223
233	75.5301
234	75.8371
235	76.1441
236	76.4511
237	76.7581
238	77.065
239	77.3719
240	77.6788
241	77.9856
242	78.2925
243	78.5992
244	78.906
245	79.2127
246	79.5195
247	79.8261
248	80.1328
249	80.4394
250	80.746
251	81.0526
252	81.3591
253	81.6656
254	81.9721
255	82.2786
256	82.585
257	82.8914
258	83.1978
259	83.5042
260	83.8105
261	84.1168
262	84.4231
263	84.7293
264	85.0356
265	85.3418
266	85.6479
267	85.9541
268	86.2602
269	86.5663
270	86.8724
271	87.1784
272	87.4844
273	87.7904
274	88.0964
275	88.4023
276	88.7082
277	89.0141
278	89.32
279	89.6258
280	89.9316
281	90.2374
282	90.5432
283	90.8489
284	91.1546
285	91.4603
286	91.7659
287	92.0716
288	92.3772
289	92.6828
290	92.9883
291	93.2939
292	93.5994
293	93.9048
294	94.2103
295	94.5157
296	94.8211
297	95.1265
298	95.4319
299	95.7372
300	96.0425
301	96.3478
302	96.6531
303	96.9583
304	97.2635
305	97.5687
306	97.8739
307	98.179
308	98.4841
309	98.7892
310	99.0943
311	99.3993
312	99.7043
313	100.009
314	100.314
315	100.619
316	100.924
317	101.229
318	101.534
319	101.839
320	102.144
321	102.448
322	102.753
323	103.058
324	103.363
325	103.667
326	103.972
327	104.277
328	104.581
329	104.886
330	105.19
331	105.495
332	105.799
333	106.104
334	106.408
335	106.713
336	107.017
337	107.322
338	107.626
339	107.93
340	108.235
341	108.539
342	108.843
343	109.148
344	109.452
345	109.756
346	110.06
347	110.364
348	110.669
349	110.973
350	111.277
351	111.581
352	111.885
353	112.189
354	112.493
355	112.797
356	113.101
357	113.405
358	113.709
359	114.013
360	114.316
361	114.62
362	114.924
363	115.228
364	115.532
365	115.835
366	116.139
367	116.443
368	116.746
369	117.05
370	117.354
371	117.657
372	117.961
373	118.264
374	118.568
375	118.871
376	119.175
377	119.478
378	119.782
379	120.085
380	120.388
381	120.692
382	120.995
383	121.298
384	121.602
385	121.905
386	122.208
387	122.511
388	122.815
389	123.118
390	123.421
391	123.724
392	124.027
393	124.33
394	124.633
395	124.936
396	125.239
397	125.542
398	125.845
399	126.148
400	126.451
401	126.754
402	127.057
403	127.36
404	127.662
405	127.965
406	128.268
407	128.571
408	128.873
409	129.176
410	129.479
411	129.781
412	130.084
413	130.386
414	130.689
415	130.992
416	131.294
417	131.597
418	131.899
419	132.202
420	132.504
421	132.806
422	133.109
423	133.411
424	133.713
425	134.016
426	134.318
427	134.62
428	134.923
429	135.225
430	135.527
431	135.829
432	136.131
433	136.433
434	136.735
435	137.038
436	137.34
437	137.642
438	137.944
439	138.246
440	138.548
441	138.849
442	139.151
443	139.453
444	139.755
445	140.057
446	140.359
447	140.661
448	140.962
449	141.264
450	141.566
451	141.867
452	142.169
453	142.471
454	142.772
455	143.074
456	143.376
457	143.677
458	143.979
459	144.28
460	144.582
461	144.883
462	145.185
463	145.486
464	145.787
465	146.089
466	146.39
467	146.691
468	146.993
469	147.294
470	147.595
471	147.896
472	148.198
473	148.499
474	148.8
475	149.101
476	149.402
477	149.703
478	150.004
479	150.305
480	150.606
481	150.907
482	151.208
483	151.509
484	151.81
485	152.111
486	152.412
487	152.713
488	153.014
489	153.314
490	153.615
491	153.916
492	154.217
493	154.517
494	154.818
495	155.119
496	155.419
497	155.72
498	156.02
499	156.321
500	156.622
501	156.922
502	157.223
503	157.523
504	157.824
505	158.124
506	158.424
507	158.725
508	159.025
509	159.325
510	159.626
511	159.926
512	160.226
513	160.526
514	160.827
515	161.127
516	161.427
517	161.727
518	162.027
519	162.327
520	162.627
521	162.928
522	163.228
523	163.528
524	163.828
525	164.127
526	164.427
527	164.727
528	165.027
529	165.327
530	165.627
531	165.927
532	166.226
533	166.526
534	166.826
535	167.126
536	167.425
537	167.725
538	168.025
539	168.324
540	168.624
541	168.924
542	169.223
543	169.523
544	169.822
545	170.122
546	170.421
547	170.721
548	171.02
549	171.319
550	171.619
551	171.918
552	172.217
553	172.517
554	172.816
555	173.115
556	173.414
557	173.714
558	174.013
559	174.312
560	174.611
561	174.91
562	175.209
563	175.508
564	175.807
565	176.106
566	176.405
567	176.704
568	177.003
569	177.302
570	177.601
571	177.9
572	178.199
573	178.498
574	178.797
575	179.095
576	179.394
577	179.693
578	179.992
579	180.29
580	180.589
581	180.888
582	181.186
583	181.485
584	181.783
585	182.082
586	182.38
587	182.679
588	182.977
589	183.276
590	183.574
591	183.873
592	184.171
593	184.469
594	184.768
595	185.066
596	185.364
597	185.663
598	185.961
599	186.259
600	186.557
601	186.856
602	187.154
603	187.452
604	187.75
605	188.048
606	188.346
607	188.644
608	188.942
609	189.24
610	189.538
611	189.836
612	190.134
613	190.432
614	190.73
615	191.028
616	191.325
617	191.623
618	191.921
619	192.219
620	192.516
621	192.814
622	193.112
623	193.41
624	193.707
625	194.005
626	194.302
627	194.6
628	194.898
629	195.195
630	195.493
631	195.79
632	196.087
633	196.385
634	196.682
635	196.98
636	197.277
637	197.574
638	197.872
639	198.169
640	198.466
641	198.764
642	199.061
643	199.358
644	199.655
645	199.952
646	200.249
