# Supplementary material for: Genetic algorithm for parameter optimization of supercapacitor model
Source: PLoS One. 2025 Jul 17;20(7):e0325645. doi: 10.1371/journal.pone.0325645 (PMC12270144; doi:10.1371/journal.pone.0325645)
Supplement: S2 File — (XLSX) [file pone.0325645.s002.xlsx]

## Sheet: Planilha1
T(s)	Vsc_TARGET (V)	Vsc_AG_opt(V)		ERRO% REL		ERRO% GERAL	ERRO% NA CARGA	ERRO% NA AUTO DESCARGA	ERRO% NA DESCARGA
1	0	0		0		0.0393099	0.0219688	0.00234536	0.10074
2	0.593189	0.587141		0.0101953
3	0.984297	0.943551		0.0413963
4	1.37389	1.29943		0.0541964
5	1.76148	1.6546		0.0606805
6	2.14714	2.00907		0.0643047
7	2.5309	2.36285		0.0663994
8	2.91282	2.71595		0.0675853
9	3.29293	3.06838		0.0681912
10	3.6713	3.42015		0.0684072
11	4.04795	3.77127		0.0683511
12	4.42294	4.12174		0.0680994
13	4.7963	4.47157		0.0677042
14	5.16808	4.82077		0.067202
15	5.53831	5.16935		0.0666192
16	5.90704	5.51732		0.0659752
17	6.2743	5.86468		0.0652848
18	6.64013	6.21145		0.0645592
19	7.00457	6.55762		0.0638072
20	7.36764	6.90322		0.0630358
21	7.72939	7.24823		0.0622504
22	8.08985	7.59268		0.0614554
23	8.44904	7.93657		0.0606545
24	8.80701	8.27991		0.0598506
25	9.16378	8.62269		0.0590461
26	9.51938	8.96494		0.058243
27	9.87384	9.30666		0.0574429
28	10.2272	9.64785		0.0566473
29	10.5795	9.98852		0.0558573
30	10.9307	10.3287		0.0550739
31	11.2809	10.6683		0.0542977
32	11.63	11.0075		0.0535296
33	11.9782	11.3461		0.05277
34	12.3255	11.6843		0.0520195
35	12.6718	12.022		0.0512784
36	13.0172	12.3592		0.0505469
37	13.3617	12.696		0.0498255
38	13.7054	13.0323		0.0491142
39	14.0482	13.3681		0.0484132
40	14.3902	13.7035		0.0477227
41	14.7314	14.0384		0.0470426
42	15.0718	14.3729		0.0463732
43	15.4115	14.7069		0.0457144
44	15.7504	15.0406		0.0450662
45	16.0886	15.3738		0.0444286
46	16.426	15.7066		0.0438017
47	16.7628	16.0389		0.0431852
48	17.0989	16.3709		0.0425793
49	17.4344	16.7024		0.0419839
50	17.7692	17.0336		0.0413987
51	18.1034	17.3644		0.0408239
52	18.437	17.6948		0.0402593
53	18.77	18.0248		0.0397048
54	19.1024	18.3544		0.0391603
55	19.4343	18.6836		0.0386257
56	19.7656	19.0125		0.0381009
57	20.0964	19.341		0.0375858
58	20.4266	19.6692		0.0370802
59	20.7563	19.997		0.0365841
60	21.0856	20.3244		0.0360974
61	21.4143	20.6515		0.0356198
62	21.7426	20.9783		0.0351513
63	22.0704	21.3047		0.0346918
64	22.3977	21.6308		0.0342411
65	22.7246	21.9565		0.0337991
66	23.0511	22.282		0.0333657
67	23.3771	22.6071		0.0329408
68	23.7028	22.9319		0.0325242
69	24.028	23.2563		0.0321157
70	24.3529	23.5805		0.0317154
71	24.6773	23.9044		0.0313231
72	25.0014	24.2279		0.0309385
73	25.3252	24.5512		0.0305617
74	25.6486	24.8742		0.0301924
75	25.9716	25.1968		0.0298306
76	26.2943	25.5192		0.0294762
77	26.6166	25.8413		0.029129
78	26.9387	26.1631		0.0287888
79	27.2604	26.4847		0.0284557
80	27.5818	26.806		0.0281294
81	27.9029	27.127		0.0278099
82	28.2238	27.4477		0.027497
83	28.5443	27.7682		0.0271907
84	28.8646	28.0884		0.0268907
85	29.1845	28.4083		0.0265971
86	29.5043	28.728		0.0263096
87	29.8237	29.0474		0.0260282
88	30.1429	29.3666		0.0257529
89	30.4619	29.6856		0.0254833
90	30.7806	30.0043		0.0252196
91	31.099	30.3228		0.0249615
92	31.4173	30.641		0.024709
93	31.7353	30.959		0.0244619
94	32.0531	31.2767		0.0242203
95	32.3707	31.5943		0.0239839
96	32.688	31.9116		0.0237526
97	33.0052	32.2287		0.0235265
98	33.3221	32.5455		0.0233053
99	33.6389	32.8622		0.0230891
100	33.9554	33.1786		0.0228776
101	34.2718	33.4948		0.0226709
102	34.588	33.8109		0.0224688
103	34.904	34.1267		0.0222713
104	35.2198	34.4423		0.0220782
105	35.5355	34.7576		0.0218895
106	35.851	35.0728		0.0217051
107	36.1663	35.3878		0.021525
108	36.4815	35.7026		0.0213489
109	36.7965	36.0172		0.021177
110	37.1113	36.3317		0.021009
111	37.426	36.6459		0.0208449
112	37.7406	36.9599		0.0206847
113	38.055	37.2738		0.0205282
114	38.3693	37.5875		0.0203754
115	38.6834	37.901		0.0202263
116	38.9974	38.2143		0.0200807
117	39.3112	38.5274		0.0199386
118	39.6249	38.8404		0.0197999
119	39.9385	39.1532		0.0196646
120	40.252	39.4658		0.0195325
121	40.5654	39.7782		0.0194037
122	40.8786	40.0905		0.0192781
123	41.1917	40.4027		0.0191555
124	41.5047	40.7146		0.019036
125	41.8176	41.0264		0.0189195
126	42.1304	41.3381		0.0188059
127	42.443	41.6495		0.0186951
128	42.7556	41.9609		0.0185872
129	43.068	42.2721		0.018482
130	43.3804	42.5831		0.0183796
131	43.6926	42.894		0.0182798
132	44.0048	43.2047		0.0181825
133	44.3169	43.5153		0.0180879
134	44.6288	43.8257		0.0179957
135	44.9407	44.136		0.017906
136	45.2525	44.4461		0.0178186
137	45.5642	44.7561		0.0177337
138	45.8758	45.066		0.017651
139	46.1873	45.3758		0.0175706
140	46.4987	45.6854		0.0174923
141	46.8101	45.9948		0.0174163
142	47.1213	46.3042		0.0173424
143	47.4325	46.6134		0.0172705
144	47.7437	46.9224		0.0172007
145	48.0547	47.2314		0.0171329
146	48.3656	47.5402		0.0170671
147	48.6765	47.8489		0.0170032
148	48.9873	48.1574		0.0169411
149	49.2981	48.4659		0.0168809
150	49.6088	48.7742		0.0168225
151	49.9194	49.0824		0.0167659
152	50.2299	49.3905		0.016711
153	50.5403	49.6985		0.0166578
154	50.8507	50.0063		0.0166063
155	51.1611	50.314		0.0165563
156	51.4714	50.6217		0.016508
157	51.7816	50.9292		0.0164612
158	52.0917	51.2366		0.016416
159	52.4018	51.5439		0.0163723
160	52.7118	51.851		0.01633
161	53.0218	52.1581		0.0162892
162	53.3317	52.4651		0.0162497
163	53.6415	52.7719		0.0162117
164	53.9513	53.0787		0.016175
165	54.2611	53.3853		0.0161396
166	54.5708	53.6919		0.0161055
167	54.8804	53.9983		0.0160726
168	55.19	54.3047		0.016041
169	55.4995	54.6109		0.0160106
170	55.809	54.917		0.0159814
171	56.1184	55.2231		0.0159534
172	56.4277	55.529		0.0159265
173	56.7371	55.8349		0.0159007
174	57.0463	56.1407		0.015876
175	57.3556	56.4463		0.0158523
176	57.6647	56.7519		0.0158297
177	57.9739	57.0574		0.0158082
178	58.2829	57.3628		0.0157876
179	58.592	57.6681		0.015768
180	58.901	57.9733		0.0157493
181	59.2099	58.2784		0.0157316
182	59.5188	58.5835		0.0157148
183	59.8277	58.8884		0.0156989
184	60.1365	59.1933		0.0156838
185	60.4452	59.4981		0.0156697
186	60.754	59.8028		0.0156563
187	61.0627	60.1074		0.0156438
188	61.3713	60.4119		0.0156321
189	61.6799	60.7164		0.0156211
190	61.9885	61.0208		0.0156109
191	62.297	61.3251		0.0156015
192	62.6055	61.6293		0.0155928
193	62.9139	61.9334		0.0155848
194	63.2223	62.2375		0.0155775
195	63.5307	62.5415		0.0155709
196	63.839	62.8454		0.015565
197	64.1473	63.1492		0.0155597
198	64.4556	63.453		0.015555
199	64.7638	63.7566		0.015551
200	65.072	64.0602		0.0155476
201	65.3801	64.3638		0.0155448
202	65.6882	64.6672		0.0155425
203	65.9963	64.9706		0.0155409
204	66.3043	65.274		0.0155397
205	66.6123	65.5772		0.0155392
206	66.9203	65.8804		0.0155391
207	67.2282	66.1835		0.0155396
208	67.5361	66.4866		0.0155405
209	67.844	66.7895		0.015542
210	68.1518	67.0924		0.015544
211	68.4596	67.3953		0.0155464
212	68.7673	67.6981		0.0155492
213	69.0751	68.0008		0.0155526
214	69.3828	68.3034		0.0155563
215	69.6904	68.606		0.0155605
216	69.9981	68.9085		0.0155651
217	70.3057	69.211		0.0155701
218	70.6132	69.5134		0.0155755
219	70.9208	69.8157		0.0155813
220	71.2283	70.118		0.0155875
221	71.5357	70.4202		0.015594
222	71.8432	70.7223		0.0156009
223	72.1506	71.0244		0.0156081
224	72.4579	71.3265		0.0156157
225	72.7653	71.6284		0.0156236
226	73.0726	71.9304		0.0156318
227	73.3799	72.2322		0.0156404
228	73.6872	72.534		0.0156492
229	73.9944	72.8357		0.0156584
230	74.3016	73.1374		0.0156678
231	74.6087	73.4391		0.0156775
232	74.9159	73.7406		0.0156875
233	75.223	74.0421		0.0156978
234	75.5301	74.3436		0.0157083
235	75.8371	74.645		0.0157191
236	76.1441	74.9464		0.0157301
237	76.4511	75.2477		0.0157414
238	76.7581	75.5489		0.0157529
239	77.065	75.8501		0.0157647
240	77.3719	76.1512		0.0157766
241	77.6788	76.4523		0.0157888
242	77.9856	76.7534		0.0158012
243	78.2925	77.0544		0.0158137
244	78.5992	77.3553		0.0158265
245	78.906	77.6562		0.0158395
246	79.2127	77.957		0.0158526
247	79.5195	78.2578		0.015866
248	79.8261	78.5585		0.0158795
249	80.1328	78.8592		0.0158932
250	80.4394	79.1599		0.015907
251	80.746	79.4605		0.015921
252	81.0526	79.761		0.0159352
253	81.3591	80.0615		0.0159495
254	81.6656	80.3619		0.0159639
255	81.9721	80.6623		0.0159785
256	82.2786	80.9627		0.0159933
257	82.585	81.263		0.0160081
258	82.8914	81.5633		0.0160231
259	83.1978	81.8635		0.0160382
260	83.5042	82.1637		0.0160535
261	83.8105	82.4638		0.0160688
262	84.1168	82.7639		0.0160843
263	84.4231	83.0639		0.0160998
264	84.7293	83.3639		0.0161155
265	85.0356	83.6638		0.0161313
266	85.3418	83.9637		0.0161471
267	85.6479	84.2636		0.0161631
268	85.9541	84.5634		0.0161791
269	86.2602	84.8632		0.0161953
270	86.5663	85.1629		0.0162115
271	86.8724	85.4626		0.0162278
272	87.1784	85.7623		0.0162441
273	87.4844	86.0619		0.0162606
274	87.7904	86.3614		0.0162771
275	88.0964	86.661		0.0162936
276	88.4023	86.9604		0.0163103
277	88.7082	87.2599		0.016327
278	89.0141	87.5593		0.0163437
279	89.32	87.8586		0.0163605
280	89.6258	88.158		0.0163774
281	89.9316	88.4572		0.0163943
282	90.2374	88.7565		0.0164113
283	90.5432	89.0557		0.0164283
284	90.8489	89.3549		0.0164453
285	91.1546	89.654		0.0164624
286	91.4603	89.9531		0.0164795
287	91.7659	90.2521		0.0164967
288	92.0716	90.5511		0.0165139
289	92.3772	90.8501		0.0165311
290	92.6828	91.149		0.0165483
291	92.9883	91.4479		0.0165656
292	93.2939	91.7468		0.0165829
293	93.5994	92.0456		0.0166002
294	93.9048	92.3444		0.0166176
295	94.2103	92.6431		0.0166349
296	94.5157	92.9418		0.0166523
297	94.8211	93.2405		0.0166697
298	95.1265	93.5391		0.0166871
299	95.4319	93.8377		0.0167045
300	95.7372	94.1363		0.0167219
301	96.0425	94.4348		0.0167393
302	96.3478	94.7333		0.0167568
303	96.6531	95.0318		0.0167742
304	96.9583	95.3302		0.0167917
305	97.2635	95.6286		0.0168091
306	97.5687	95.927		0.0168266
307	97.8739	96.2253		0.016844
308	98.179	96.5236		0.0168614
309	98.4841	96.8218		0.0168789
310	98.7892	97.12		0.0168963
311	99.0943	97.4182		0.0169137
312	99.3993	97.7164		0.0169312
313	99.7043	98.0145		0.0169486
314	100.009	98.3125		0.016966
315	100.314	98.6106		0.0169833
316	100.619	98.9086		0.0170007
317	100.924	99.2066		0.0170181
318	101.229	99.5045		0.0170354
319	101.534	99.8024		0.0170528
320	101.839	100.1		0.0170701
321	102.144	100.398		0.0170874
322	102.448	100.696		0.0171046
323	102.753	100.994		0.0171219
324	103.058	101.292		0.0171391
325	103.363	101.589		0.0171563
326	103.667	101.887		0.0171735
327	103.972	102.185		0.0171907
328	104.277	102.482		0.0172078
329	104.581	102.78		0.0172249
330	104.886	103.077		0.017242
331	105.19	103.375		0.0172591
332	105.495	103.672		0.0172761
333	105.799	103.97		0.0172931
334	106.104	104.267		0.0173101
335	106.408	104.565		0.017327
336	106.713	104.862		0.0173439
337	107.017	105.159		0.0173608
338	107.322	105.457		0.0173777
339	107.626	105.754		0.0173945
340	107.93	106.051		0.0174113
341	108.235	106.348		0.017428
342	108.539	106.646		0.0174447
343	108.843	106.943		0.0174614
344	109.148	107.24		0.0174781
345	109.452	107.537		0.0174947
346	109.756	107.834		0.0175113
347	110.06	108.131		0.0175278
348	110.364	108.428		0.0175443
349	110.669	108.725		0.0175608
350	110.973	109.022		0.0175772
351	111.277	109.319		0.0175936
352	111.581	109.616		0.0176099
353	111.885	109.913		0.0176262
354	112.189	110.21		0.0176425
355	112.493	110.506		0.0176587
356	112.797	110.803		0.0176749
357	113.101	111.1		0.0176911
358	113.405	111.397		0.0177072
359	113.709	111.693		0.0177232
360	114.013	111.99		0.0177393
361	114.316	112.287		0.0177552
362	114.62	112.583		0.0177712
363	114.924	112.88		0.0177871
364	115.228	113.176		0.0178029
365	115.532	113.473		0.0178187
366	115.835	113.769		0.0178345
367	116.139	114.066		0.0178502
368	116.443	114.362		0.0178659
369	116.746	114.659		0.0178815
370	117.05	114.955		0.0178971
371	117.354	115.252		0.0179126
372	117.657	115.548		0.0179281
373	117.961	115.844		0.0179436
374	118.264	116.14		0.017959
375	118.568	116.437		0.0179744
376	118.871	116.733		0.0179897
377	119.175	117.029		0.018005
378	119.478	117.325		0.0180202
379	119.782	117.621		0.0180354
380	120.085	117.917		0.0180505
381	120.388	118.214		0.0180656
382	120.692	118.51		0.0180806
383	120.995	118.806		0.0180956
384	121.298	119.102		0.0181106
385	121.602	119.398		0.0181255
386	121.905	119.694		0.0181403
387	122.208	119.989		0.0181551
388	122.511	120.285		0.0181699
389	122.815	120.581		0.0181846
390	123.118	120.877		0.0181993
391	123.421	121.173		0.0182139
392	123.724	121.469		0.0182285
393	124.027	121.764		0.018243
394	124.33	122.06		0.0182575
395	124.633	122.356		0.0182719
396	124.936	122.652		0.0182863
397	125.239	122.947		0.0183006
398	125.542	123.243		0.0183149
399	125.845	123.538		0.0183292
400	126.148	123.834		0.0183434
401	126.451	124.13		0.0183575
402	126.754	124.425		0.0183716
403	127.057	124.721		0.0183857
404	127.36	125.016		0.0183997
405	127.662	125.312		0.0184136
406	127.965	125.607		0.0184276
407	128.268	125.902		0.0184414
408	128.571	126.198		0.0184552
409	128.873	126.493		0.018469
410	129.176	126.788		0.0184827
411	129.479	127.084		0.0184964
412	129.781	127.379		0.01851
413	130.084	127.674		0.0185236
414	130.386	127.97		0.0185372
415	130.689	128.265		0.0185507
416	130.992	128.56		0.0185641
417	131.294	128.855		0.0185775
418	131.597	129.15		0.0185908
419	131.899	129.445		0.0186041
420	132.202	129.74		0.0186174
421	132.504	130.035		0.0186306
422	132.806	130.33		0.0186438
423	133.109	130.625		0.0186569
424	133.411	130.92		0.01867
425	133.713	131.215		0.018683
426	134.016	131.51		0.018696
427	134.318	131.805		0.0187089
428	134.62	132.1		0.0187218
429	134.923	132.395		0.0187346
430	135.225	132.69		0.0187474
431	135.527	132.984		0.0187601
432	135.829	133.279		0.0187728
433	136.131	133.574		0.0187855
434	136.433	133.869		0.0187981
435	136.735	134.163		0.0188107
436	137.038	134.458		0.0188232
437	137.34	134.753		0.0188357
438	137.642	135.047		0.0188481
439	137.944	135.342		0.0188605
440	138.246	135.636		0.0188728
441	138.548	135.931		0.0188851
442	138.849	136.226		0.0188974
443	139.151	136.52		0.0189096
444	139.453	136.815		0.0189218
445	139.755	137.109		0.0189339
446	140.057	137.403		0.0189459
447	140.359	137.698		0.018958
448	140.661	137.992		0.01897
449	140.962	138.287		0.0189819
450	141.264	138.581		0.0189938
451	141.566	138.875		0.0190057
452	141.867	139.169		0.0190175
453	142.169	139.464		0.0190292
454	142.471	139.758		0.019041
455	142.772	140.052		0.0190526
456	143.074	140.346		0.0190643
457	143.376	140.641		0.0190759
458	143.677	140.935		0.0190874
459	143.979	141.229		0.0190989
460	144.28	141.523		0.0191104
461	144.582	141.817		0.0191218
462	144.883	142.111		0.0191332
463	145.185	142.405		0.0191446
464	145.486	142.699		0.0191559
465	145.787	142.993		0.0191671
466	146.089	143.287		0.0191783
467	146.39	143.581		0.0191895
468	146.691	143.875		0.0192006
469	146.993	144.169		0.0192117
470	147.294	144.463		0.0192228
471	147.595	144.756		0.0192338
472	147.896	145.05		0.0192448
473	148.198	145.344		0.0192557
474	148.499	145.638		0.0192666
475	148.8	145.931		0.0192774
476	149.101	146.225		0.0192882
477	149.402	146.519		0.019299
478	149.703	146.812		0.0193097
479	150.004	147.106		0.0193204
480	150.305	147.4		0.0193311
481	150.606	147.693		0.0193417
482	150.907	147.987		0.0193522
483	151.208	148.28		0.0193628
484	151.509	148.574		0.0193733
485	151.81	148.867		0.0193837
486	152.111	149.161		0.0193941
487	152.412	149.454		0.0194045
488	152.713	149.748		0.0194148
489	153.014	150.041		0.0194251
490	153.314	150.335		0.0194354
491	153.615	150.628		0.0194456
492	153.916	150.921		0.0194558
493	154.217	151.215		0.0194659
494	154.517	151.508		0.0194761
495	154.818	151.801		0.0194861
496	155.119	152.094		0.0194962
497	155.419	152.388		0.0195061
498	155.72	152.681		0.0195161
499	156.02	152.974		0.019526
500	156.321	153.267		0.0195359
501	156.622	153.56		0.0195458
502	156.922	153.853		0.0195556
503	157.223	154.146		0.0195653
504	157.523	154.44		0.0195751
505	157.824	154.733		0.0195848
506	158.124	155.026		0.0195944
507	158.424	155.319		0.0196041
508	158.725	155.612		0.0196137
509	159.025	155.904		0.0196232
510	159.325	156.197		0.0196327
511	159.626	156.49		0.0196422
512	159.926	156.783		0.0196517
513	160.226	157.076		0.0196611
514	160.526	157.369		0.0196705
515	160.827	157.662		0.0196798
516	161.127	157.954		0.0196891
517	161.427	158.247		0.0196984
518	161.727	158.54		0.0197077
519	162.027	158.833		0.0197169
520	162.327	159.125		0.019726
521	162.627	159.418		0.0197352
522	162.928	159.711		0.0197443
523	163.228	160.003		0.0197534
524	163.528	160.296		0.0197624
525	163.828	160.588		0.0197714
526	164.127	160.881		0.0197804
527	164.427	161.173		0.0197893
528	164.727	161.466		0.0197982
529	165.027	161.758		0.0198071
530	165.327	162.051		0.0198159
531	165.627	162.343		0.0198248
532	165.927	162.636		0.0198335
533	166.226	162.928		0.0198423
534	166.526	163.221		0.019851
535	166.826	163.513		0.0198597
536	167.126	163.805		0.0198683
537	167.425	164.098		0.0198769
538	167.725	164.39		0.0198855
539	168.025	164.682		0.0198941
540	168.324	164.974		0.0199026
541	168.624	165.266		0.0199111
542	168.924	165.559		0.0199195
543	169.223	165.851		0.019928
544	169.523	166.143		0.0199363
545	169.822	166.435		0.0199447
546	170.122	166.727		0.019953
547	170.421	167.019		0.0199614
548	170.721	167.311		0.0199696
549	171.02	167.603		0.0199779
550	171.319	167.895		0.0199861
551	171.619	168.187		0.0199943
552	171.918	168.479		0.0200024
553	172.217	168.771		0.0200105
554	172.517	169.063		0.0200186
555	172.816	169.355		0.0200267
556	173.115	169.647		0.0200347
557	173.414	169.939		0.0200427
558	173.714	170.231		0.0200507
559	174.013	170.522		0.0200587
560	174.312	170.814		0.0200666
561	174.611	171.106		0.0200745
562	174.91	171.398		0.0200823
563	175.209	171.689		0.0200902
564	175.508	171.981		0.020098
565	175.807	172.273		0.0201057
566	176.106	172.564		0.0201135
567	176.405	172.856		0.0201212
568	176.704	173.148		0.0201289
569	177.003	173.439		0.0201366
570	177.302	173.731		0.0201442
571	177.601	174.022		0.0201518
572	177.9	174.314		0.0201594
573	178.199	174.605		0.0201669
574	178.498	174.897		0.0201745
575	178.797	175.188		0.020182
576	179.095	175.479		0.0201894
577	179.394	175.771		0.0201969
578	179.693	176.062		0.0202043
579	179.992	176.354		0.0202117
580	180.29	176.645		0.0202191
581	180.589	176.936		0.0202264
582	180.888	177.228		0.0202337
583	181.186	177.519		0.020241
584	181.485	177.81		0.0202482
585	181.783	178.101		0.0202555
586	182.082	178.392		0.0202627
587	182.38	178.684		0.0202699
588	182.679	178.975		0.020277
589	182.977	179.266		0.0202842
590	183.276	179.557		0.0202913
591	183.574	179.848		0.0202983
592	183.873	180.139		0.0203054
593	184.171	180.43		0.0203124
594	184.469	180.721		0.0203194
595	184.768	181.012		0.0203264
596	185.066	181.303		0.0203334
597	185.364	181.594		0.0203403
598	185.663	181.885		0.0203472
599	185.961	182.176		0.0203541
600	186.259	182.467		0.0203609
601	186.557	182.758		0.0203678
602	186.856	183.048		0.0203746
603	187.154	183.339		0.0203813
604	187.452	183.63		0.0203881
605	187.75	183.921		0.0203948
606	188.048	184.212		0.0204015
607	188.346	184.502		0.0204082
608	188.644	184.793		0.0204149
609	188.942	185.084		0.0204215
610	189.24	185.374		0.0204282
611	189.538	185.665		0.0204347
612	189.836	185.956		0.0204413
613	190.134	186.246		0.0204479
614	190.432	186.537		0.0204544
615	190.73	186.827		0.0204609
616	191.028	187.118		0.0204674
617	191.325	187.408		0.0204738
618	191.623	187.699		0.0204803
619	191.921	187.989		0.0204867
620	192.219	188.28		0.0204931
621	192.516	188.57		0.0204994
622	192.814	188.86		0.0205058
623	193.112	189.151		0.0205121
624	193.41	189.441		0.0205184
625	193.707	189.731		0.0205247
626	194.005	190.022		0.0205309
627	194.302	190.312		0.0205371
628	194.6	190.602		0.0205434
629	194.898	190.892		0.0205496
630	195.195	191.183		0.0205557
631	195.493	191.473		0.0205619
632	195.79	191.763		0.020568
633	196.087	192.053		0.0205741
634	196.385	192.343		0.0205802
635	196.682	192.633		0.0205862
636	196.98	192.923		0.0205923
637	197.277	193.214		0.0205983
638	197.574	193.504		0.0206043
639	197.872	193.794		0.0206103
640	198.169	194.084		0.0206162
641	198.466	194.373		0.0206222
642	198.764	194.663		0.0206281
643	199.061	194.953		0.020634
644	199.358	195.243		0.0206399
645	199.655	195.533		0.0206457
646	199.952	195.823		0.0206516
647	200.249	196.113		0.0206574
648	200.016	196.403		0.0180673
649	199.922	196.692		0.0161544
650	199.829	196.982		0.0142472
651	199.738	197.272		0.0123481
652	199.649	197.562		0.010457
653	199.562	197.851		0.00857356
654	199.477	198.141		0.00669773
655	199.394	198.431		0.00482931
656	199.312	198.72		0.00296814
657	199.232	199.01		0.00111403
658	199.153	199.299		0.000733159
659	199.077	199.589		0.00257359
660	199.001	199.879		0.00440743
661	198.928	200.168		0.00623481
662	198.856	200.02		0.00585398
663	198.786	199.953		0.0058719
664	198.716	199.886		0.00588712
665	198.648	199.82		0.00589885
666	198.582	199.755		0.0059072
667	198.516	199.69		0.00591231
668	198.452	199.626		0.00591429
669	198.39	199.563		0.00591325
670	198.328	199.5		0.00590932
671	198.268	199.438		0.00590261
672	198.208	199.376		0.00589322
673	198.15	199.316		0.00588125
674	198.093	199.255		0.00586682
675	198.037	199.196		0.00585001
676	197.982	199.137		0.00583093
677	197.928	199.078		0.00580966
678	197.875	199.02		0.0057863
679	197.823	198.963		0.00576093
680	197.772	198.906		0.00573364
681	197.722	198.85		0.00570451
682	197.673	198.795		0.00567362
683	197.625	198.739		0.00564105
684	197.577	198.685		0.00560688
685	197.53	198.631		0.00557117
686	197.485	198.577		0.005534
687	197.439	198.524		0.00549543
688	197.395	198.472		0.00545554
689	197.351	198.42		0.00541438
690	197.308	198.368		0.00537203
691	197.266	198.317		0.00532853
692	197.225	198.267		0.00528395
693	197.184	198.217		0.00523834
694	197.144	198.167		0.00519176
695	197.104	198.118		0.00514427
696	197.065	198.069		0.00509591
697	197.027	198.021		0.00504673
698	196.989	197.973		0.00499678
699	196.952	197.926		0.00494611
700	196.915	197.879		0.00489477
701	196.879	197.833		0.00484279
702	196.844	197.787		0.00479022
703	196.809	197.741		0.0047371
704	196.774	197.696		0.00468347
705	196.74	197.651		0.00462937
706	196.707	197.607		0.00457483
707	196.674	197.563		0.0045199
708	196.641	197.519		0.00446459
709	196.609	197.476		0.00440895
710	196.577	197.433		0.00435301
711	196.546	197.39		0.00429681
712	196.515	197.348		0.00424036
713	196.484	197.306		0.0041837
714	196.454	197.265		0.00412685
715	196.424	197.224		0.00406985
716	196.395	197.183		0.00401272
717	196.366	197.143		0.00395548
718	196.337	197.103		0.00389816
719	196.309	197.063		0.00384078
720	196.281	197.024		0.00378336
721	196.253	196.984		0.00372593
722	196.226	196.946		0.0036685
723	196.199	196.907		0.0036111
724	196.172	196.869		0.00355373
725	196.146	196.831		0.00349644
726	196.12	196.794		0.00343922
727	196.094	196.757		0.00338209
728	196.068	196.72		0.00332508
729	196.043	196.683		0.0032682
730	196.018	196.647		0.00321145
731	195.993	196.611		0.00315487
732	195.968	196.575		0.00309846
733	195.944	196.54		0.00304223
734	195.92	196.505		0.00298619
735	195.896	196.47		0.00293037
736	195.872	196.435		0.00287476
737	195.849	196.401		0.00281938
738	195.825	196.367		0.00276425
739	195.802	196.333		0.00270937
740	195.779	196.299		0.00265474
741	195.757	196.266		0.00260039
742	195.734	196.233		0.00254631
743	195.712	196.2		0.00249252
744	195.69	196.167		0.00243903
745	195.668	196.135		0.00238584
746	195.646	196.103		0.00233295
747	195.625	196.071		0.00228038
748	195.603	196.039		0.00222813
749	195.582	196.008		0.00217621
750	195.561	195.976		0.00212463
751	195.54	195.945		0.00207338
752	195.519	195.915		0.00202247
753	195.498	195.884		0.00197191
754	195.478	195.854		0.00192171
755	195.458	195.823		0.00187186
756	195.437	195.793		0.00182237
757	195.417	195.764		0.00177324
758	195.397	195.734		0.00172448
759	195.377	195.705		0.00167609
760	195.357	195.676		0.00162807
761	195.338	195.647		0.00158043
762	195.318	195.618		0.00153317
763	195.299	195.589		0.00148628
764	195.28	195.561		0.00143978
765	195.26	195.532		0.00139366
766	195.241	195.504		0.00134792
767	195.222	195.476		0.00130257
768	195.203	195.449		0.00125761
769	195.184	195.421		0.00121303
770	195.166	195.394		0.00116885
771	195.147	195.367		0.00112505
772	195.129	195.34		0.00108164
773	195.11	195.313		0.00103863
774	195.092	195.286		0.000996
775	195.073	195.259		0.000953765
776	195.055	195.233		0.00091192
777	195.037	195.207		0.000870465
778	195.019	195.181		0.0008294
779	195.001	195.155		0.000788724
780	194.983	195.129		0.000748438
781	194.965	195.103		0.000708539
782	194.947	195.078		0.000669028
783	194.93	195.052		0.000629903
784	194.912	195.027		0.000591163
785	194.894	195.002		0.000552809
786	194.877	194.977		0.000514837
787	194.859	194.952		0.000477247
788	194.842	194.928		0.000440038
789	194.825	194.903		0.000403208
790	194.807	194.879		0.000366756
791	194.79	194.855		0.000330681
792	194.773	194.83		0.00029498
793	194.756	194.806		0.000259651
794	194.739	194.783		0.000224695
795	194.722	194.759		0.000190107
796	194.705	194.735		0.000155887
797	194.688	194.712		0.000122033
798	194.671	194.688		8.8542e-05
799	194.654	194.665		5.54131e-05
800	194.637	194.642		2.26437e-05
801	194.62	194.619		9.76804e-06
802	194.604	194.596		4.18244e-05
803	194.587	194.573		7.35275e-05
804	194.57	194.55		0.00010488
805	194.554	194.527		0.000135883
806	194.537	194.505		0.00016654
807	194.521	194.482		0.000196852
808	194.504	194.46		0.000226823
809	194.488	194.438		0.000256454
810	194.471	194.416		0.000285748
811	194.455	194.394		0.000314707
812	194.439	194.372		0.000343334
813	194.422	194.35		0.000371631
814	194.406	194.328		0.0003996
815	194.39	194.307		0.000427245
816	194.373	194.285		0.000454567
817	194.357	194.264		0.000481569
818	194.341	194.242		0.000508253
819	194.325	194.221		0.000534623
820	194.309	194.2		0.00056068
821	194.293	194.179		0.000586427
822	194.276	194.158		0.000611867
823	194.26	194.137		0.000637003
824	194.244	194.116		0.000661835
825	194.228	194.095		0.000686369
826	194.212	194.074		0.000710605
827	194.196	194.054		0.000734547
828	194.18	194.033		0.000758196
829	194.165	194.013		0.000781556
830	194.149	193.992		0.00080463
831	194.133	193.972		0.000827419
832	194.117	193.952		0.000849926
833	194.101	193.932		0.000872155
834	194.085	193.912		0.000894106
835	194.069	193.892		0.000915784
836	194.054	193.872		0.00093719
837	194.038	193.852		0.000958327
838	194.022	193.832		0.000979197
839	194.006	193.812		0.000999804
840	193.991	193.793		0.00102015
841	193.975	193.773		0.00104024
842	193.959	193.754		0.00106007
843	193.944	193.734		0.00107964
844	193.928	193.715		0.00109897
845	193.912	193.695		0.00111804
846	193.897	193.676		0.00113687
847	193.881	193.657		0.00115546
848	193.865	193.638		0.0011738
849	193.85	193.619		0.0011919
850	193.834	193.6		0.00120977
851	193.819	193.581		0.0012274
852	193.803	193.562		0.0012448
853	193.787	193.543		0.00126197
854	193.772	193.524		0.00127892
855	193.756	193.505		0.00129564
856	193.741	193.487		0.00131213
857	193.725	193.468		0.00132841
858	193.71	193.449		0.00134447
859	193.694	193.431		0.00136031
860	193.679	193.412		0.00137594
861	193.663	193.394		0.00139135
862	193.648	193.376		0.00140656
863	193.633	193.357		0.00142156
864	193.617	193.339		0.00143636
865	193.602	193.321		0.00145096
866	193.586	193.303		0.00146535
867	193.571	193.284		0.00147955
868	193.555	193.266		0.00149355
869	193.54	193.248		0.00150735
870	193.525	193.23		0.00152097
871	193.509	193.212		0.00153439
872	193.494	193.195		0.00154763
873	193.479	193.177		0.00156068
874	193.463	193.159		0.00157355
875	193.448	193.141		0.00158624
876	193.433	193.123		0.00159875
877	193.417	193.106		0.00161108
878	193.402	193.088		0.00162324
879	193.387	193.07		0.00163522
880	193.371	193.053		0.00164703
881	193.356	193.035		0.00165867
882	193.341	193.018		0.00167014
883	193.325	193		0.00168145
884	193.31	192.983		0.0016926
885	193.295	192.966		0.00170358
886	193.28	192.948		0.0017144
887	193.264	192.931		0.00172506
888	193.249	192.914		0.00173557
889	193.234	192.896		0.00174592
890	193.219	192.879		0.00175612
891	193.203	192.862		0.00176617
892	193.188	192.845		0.00177607
893	193.173	192.828		0.00178582
894	193.158	192.811		0.00179542
895	193.142	192.794		0.00180488
896	193.127	192.777		0.0018142
897	193.112	192.76		0.00182338
898	193.097	192.743		0.00183241
899	193.081	192.726		0.00184131
900	193.066	192.709		0.00185008
901	193.051	192.692		0.00185871
902	193.036	192.675		0.0018672
903	193.021	192.659		0.00187557
904	193.005	192.642		0.0018838
905	192.99	192.625		0.00189191
906	192.975	192.609		0.00189989
907	192.96	192.592		0.00190774
908	192.945	192.575		0.00191547
909	192.93	192.559		0.00192308
910	192.914	192.542		0.00193057
911	192.899	192.525		0.00193794
912	192.884	192.509		0.00194519
913	192.869	192.492		0.00195232
914	192.854	192.476		0.00195934
915	192.839	192.46		0.00196624
916	192.824	192.443		0.00197303
917	192.808	192.427		0.00197971
918	192.793	192.41		0.00198628
919	192.778	192.394		0.00199275
920	192.763	192.378		0.0019991
921	192.748	192.361		0.00200535
922	192.733	192.345		0.0020115
923	192.718	192.329		0.00201754
924	192.702	192.313		0.00202348
925	192.687	192.296		0.00202932
926	192.672	192.28		0.00203506
927	192.657	192.264		0.0020407
928	192.642	192.248		0.00204624
929	192.627	192.232		0.00205169
930	192.612	192.216		0.00205704
931	192.597	192.2		0.0020623
932	192.582	192.183		0.00206747
933	192.567	192.167		0.00207254
934	192.551	192.151		0.00207753
935	192.536	192.135		0.00208242
936	192.521	192.119		0.00208723
937	192.506	192.103		0.00209195
938	192.491	192.088		0.00209658
939	192.476	192.072		0.00210113
940	192.461	192.056		0.0021056
941	192.446	192.04		0.00210998
942	192.431	192.024		0.00211428
943	192.416	192.008		0.00211851
944	192.401	191.992		0.00212265
945	192.386	191.976		0.00212671
946	192.37	191.961		0.00213069
947	192.355	191.945		0.0021346
948	192.34	191.929		0.00213843
949	192.325	191.913		0.00214219
950	192.31	191.898		0.00214587
951	192.295	191.882		0.00214948
952	192.28	191.866		0.00215302
953	192.265	191.85		0.00215649
954	192.25	191.835		0.00215988
955	192.235	191.819		0.00216321
956	192.22	191.803		0.00216647
957	192.205	191.788		0.00216966
958	192.19	191.772		0.00217278
959	192.175	191.757		0.00217584
960	192.16	191.741		0.00217883
961	192.145	191.726		0.00218176
962	192.13	191.71		0.00218462
963	192.115	191.694		0.00218742
964	192.1	191.679		0.00219016
965	192.085	191.663		0.00219284
966	192.07	191.648		0.00219546
967	192.055	191.632		0.00219801
968	192.04	191.617		0.00220051
969	192.024	191.601		0.00220295
970	192.009	191.586		0.00220533
971	191.994	191.571		0.00220766
972	191.979	191.555		0.00220993
973	191.964	191.54		0.00221215
974	191.949	191.524		0.00221431
975	191.934	191.509		0.00221641
976	191.919	191.494		0.00221846
977	191.904	191.478		0.00222046
978	191.889	191.463		0.00222241
979	191.874	191.448		0.00222431
980	191.859	191.432		0.00222616
981	191.844	191.417		0.00222795
982	191.829	191.402		0.0022297
983	191.814	191.386		0.0022314
984	191.799	191.371		0.00223305
985	191.784	191.356		0.00223465
986	191.769	191.341		0.00223621
987	191.754	191.325		0.00223772
988	191.739	191.31		0.00223918
989	191.724	191.295		0.0022406
990	191.709	191.28		0.00224197
991	191.694	191.264		0.0022433
992	191.679	191.249		0.00224459
993	191.664	191.234		0.00224583
994	191.649	191.219		0.00224703
995	191.634	191.204		0.00224819
996	191.619	191.188		0.00224931
997	191.605	191.173		0.00225039
998	191.59	191.158		0.00225143
999	191.575	191.143		0.00225243
1000	191.56	191.128		0.00225338
1001	191.545	191.113		0.0022543
1002	191.53	191.098		0.00225519
1003	191.515	191.083		0.00225603
1004	191.5	191.068		0.00225684
1005	191.485	191.052		0.00225761
1006	191.47	191.037		0.00225834
1007	191.455	191.022		0.00225904
1008	191.44	191.007		0.0022597
1009	191.425	190.992		0.00226033
1010	191.41	190.977		0.00226093
1011	191.395	190.962		0.00226149
1012	191.38	190.947		0.00226201
1013	191.365	190.932		0.0022625
1014	191.35	190.917		0.00226297
1015	191.335	190.902		0.00226339
1016	191.32	190.887		0.00226379
1017	191.305	190.872		0.00226415
1018	191.29	190.857		0.00226449
1019	191.275	190.842		0.00226479
1020	191.26	190.827		0.00226506
1021	191.245	190.812		0.00226531
1022	191.23	190.797		0.00226552
1023	191.216	190.782		0.0022657
1024	191.201	190.767		0.00226586
1025	191.186	190.752		0.00226599
1026	191.171	190.737		0.00226609
1027	191.156	190.723		0.00226616
1028	191.141	190.708		0.0022662
1029	191.126	190.693		0.00226622
1030	191.111	190.678		0.00226621
1031	191.096	190.663		0.00226618
1032	191.081	190.648		0.00226612
1033	191.066	190.633		0.00226603
1034	191.051	190.618		0.00226592
1035	191.036	190.603		0.00226578
1036	191.021	190.589		0.00226562
1037	191.006	190.574		0.00226543
1038	190.992	190.559		0.00226522
1039	190.977	190.544		0.00226499
1040	190.962	190.529		0.00226474
1041	190.947	190.514		0.00226446
1042	190.932	190.5		0.00226415
1043	190.917	190.485		0.00226383
1044	190.902	190.47		0.00226348
1045	190.887	190.455		0.00226311
1046	190.872	190.44		0.00226272
1047	190.857	190.425		0.00226231
1048	190.842	190.411		0.00226188
1049	190.827	190.396		0.00226143
1050	190.813	190.381		0.00226095
1051	190.798	190.366		0.00226046
1052	190.783	190.352		0.00225995
1053	190.768	190.337		0.00225941
1054	190.753	190.322		0.00225886
1055	190.738	190.307		0.00225829
1056	190.723	190.292		0.0022577
1057	190.708	190.278		0.00225709
1058	190.693	190.263		0.00225646
1059	190.678	190.248		0.00225581
1060	190.663	190.233		0.00225515
1061	190.649	190.219		0.00225447
1062	190.634	190.204		0.00225377
1063	190.619	190.189		0.00225305
1064	190.604	190.175		0.00225232
1065	190.589	190.16		0.00225157
1066	190.574	190.145		0.0022508
1067	190.559	190.13		0.00225002
1068	190.544	190.116		0.00224922
1069	190.529	190.101		0.0022484
1070	190.515	190.086		0.00224757
1071	190.5	190.072		0.00224672
1072	190.485	190.057		0.00224586
1073	190.47	190.042		0.00224498
1074	190.455	190.028		0.00224409
1075	190.44	190.013		0.00224318
1076	190.425	189.998		0.00224226
1077	190.41	189.984		0.00224133
1078	190.396	189.969		0.00224038
1079	190.381	189.954		0.00223941
1080	190.366	189.94		0.00223843
1081	190.351	189.925		0.00223744
1082	190.336	189.91		0.00223644
1083	190.321	189.896		0.00223542
1084	190.306	189.881		0.00223439
1085	190.291	189.866		0.00223334
1086	190.277	189.852		0.00223229
1087	190.262	189.837		0.00223122
1088	190.247	189.823		0.00223013
1089	190.232	189.808		0.00222904
1090	190.217	189.793		0.00222793
1091	190.202	189.779		0.00222681
1092	190.187	189.764		0.00222568
1093	190.173	189.749		0.00222454
1094	190.158	189.735		0.00222339
1095	190.143	189.72		0.00222222
1096	190.128	189.706		0.00222105
1097	190.113	189.691		0.00221986
1098	190.098	189.676		0.00221866
1099	190.083	189.662		0.00221745
1100	190.069	189.647		0.00221624
1101	190.054	189.633		0.00221501
1102	190.039	189.618		0.00221377
1103	190.024	189.604		0.00221252
1104	190.009	189.589		0.00221125
1105	189.994	189.574		0.00220998
1106	189.979	189.56		0.0022087
1107	189.965	189.545		0.00220741
1108	189.95	189.531		0.00220611
1109	189.935	189.516		0.00220481
1110	189.92	189.502		0.00220349
1111	189.905	189.487		0.00220216
1112	189.89	189.472		0.00220082
1113	189.876	189.458		0.00219948
1114	189.861	189.443		0.00219812
1115	189.846	189.429		0.00219676
1116	189.831	189.414		0.00219539
1117	189.816	189.4		0.00219401
1118	189.801	189.385		0.00219262
1119	189.787	189.371		0.00219122
1120	189.772	189.356		0.00218982
1121	189.757	189.342		0.00218841
1122	189.742	189.327		0.00218699
1123	189.727	189.313		0.00218556
1124	189.712	189.298		0.00218412
1125	189.698	189.284		0.00218268
1126	189.683	189.269		0.00218123
1127	189.668	189.255		0.00217977
1128	189.653	189.24		0.0021783
1129	189.638	189.226		0.00217683
1130	189.624	189.211		0.00217535
1131	189.609	189.197		0.00217386
1132	189.594	189.182		0.00217236
1133	189.579	189.168		0.00217086
1134	189.564	189.153		0.00216935
1135	189.55	189.139		0.00216784
1136	189.535	189.124		0.00216632
1137	189.52	189.11		0.00216479
1138	189.505	189.095		0.00216325
1139	189.49	189.081		0.00216171
1140	189.475	189.066		0.00216017
1141	189.461	189.052		0.00215861
1142	189.446	189.037		0.00215705
1143	189.431	189.023		0.00215549
1144	189.416	189.008		0.00215391
1145	189.401	188.994		0.00215234
1146	189.387	188.979		0.00215075
1147	189.372	188.965		0.00214917
1148	189.357	188.95		0.00214757
1149	189.342	188.936		0.00214597
1150	189.327	188.922		0.00214437
1151	189.313	188.907		0.00214275
1152	189.298	188.893		0.00214114
1153	189.283	188.878		0.00213952
1154	189.268	188.864		0.00213789
1155	189.254	188.849		0.00213626
1156	189.239	188.835		0.00213462
1157	189.224	188.82		0.00213298
1158	189.209	188.806		0.00213133
1159	189.194	188.792		0.00212968
1160	189.18	188.777		0.00212802
1161	189.165	188.763		0.00212636
1162	189.15	188.748		0.00212469
1163	189.135	188.734		0.00212302
1164	189.121	188.719		0.00212135
1165	189.106	188.705		0.00211967
1166	189.091	188.69		0.00211798
1167	189.076	188.676		0.0021163
1168	189.061	188.662		0.0021146
1169	189.047	188.647		0.00211291
1170	189.032	188.633		0.0021112
1171	189.017	188.618		0.0021095
1172	189.002	188.604		0.00210779
1173	188.988	188.59		0.00210607
1174	188.973	188.575		0.00210436
1175	188.958	188.561		0.00210263
1176	188.943	188.546		0.00210091
1177	188.929	188.532		0.00209918
1178	188.914	188.518		0.00209745
1179	188.899	188.503		0.00209571
1180	188.884	188.489		0.00209397
1181	188.87	188.474		0.00209222
1182	188.855	188.46		0.00209048
1183	188.84	188.446		0.00208872
1184	188.825	188.431		0.00208697
1185	188.811	188.417		0.00208521
1186	188.796	188.402		0.00208345
1187	188.781	188.388		0.00208168
1188	188.766	188.374		0.00207992
1189	188.752	188.359		0.00207814
1190	188.737	188.345		0.00207637
1191	188.722	188.331		0.00207459
1192	188.707	188.316		0.00207281
1193	188.693	188.302		0.00207102
1194	188.678	188.287		0.00206924
1195	188.663	188.273		0.00206745
1196	188.648	188.259		0.00206565
1197	188.634	188.244		0.00206386
1198	188.619	188.23		0.00206206
1199	188.604	188.216		0.00206025
1200	188.589	188.201		0.00205845
1201	188.575	188.187		0.00205664
1202	188.56	188.172		0.00205483
1203	188.545	188.158		0.00205302
1204	188.53	188.144		0.0020512
1205	188.516	188.129		0.00204938
1206	188.501	188.115		0.00204756
1207	188.486	188.101		0.00204574
1208	188.472	188.086		0.00204391
1209	188.457	188.072		0.00204208
1210	188.442	188.058		0.00204025
1211	188.427	188.043		0.00203841
1212	188.413	188.029		0.00203658
1213	188.398	188.015		0.00203474
1214	188.383	188		0.0020329
1215	188.369	187.986		0.00203105
1216	188.354	187.972		0.00202921
1217	188.339	187.957		0.00202736
1218	188.324	187.943		0.00202551
1219	188.31	187.929		0.00202366
1220	188.295	187.914		0.0020218
1221	188.28	187.9		0.00201995
1222	188.266	187.886		0.00201809
1223	188.251	187.871		0.00201623
1224	188.236	187.857		0.00201436
1225	188.221	187.843		0.0020125
1226	188.207	187.828		0.00201063
1227	188.192	187.814		0.00200876
1228	188.177	187.8		0.00200689
1229	188.163	187.785		0.00200502
1230	188.148	187.771		0.00200314
1231	188.133	187.757		0.00200126
1232	188.118	187.742		0.00199939
1233	188.104	187.728		0.00199751
1234	188.089	187.714		0.00199562
1235	188.074	187.699		0.00199374
1236	188.06	187.685		0.00199185
1237	188.045	187.671		0.00198997
1238	188.03	187.657		0.00198808
1239	188.016	187.642		0.00198618
1240	188.001	187.628		0.00198429
1241	187.986	187.614		0.0019824
1242	187.972	187.599		0.0019805
1243	187.957	187.585		0.0019786
1244	187.942	187.571		0.00197671
1245	187.928	187.556		0.0019748
1246	187.913	187.542		0.0019729
1247	187.898	187.528		0.001971
1248	187.883	187.514		0.00196909
1249	187.276	187.499		0.00119405
1250	186.87	187.485		0.00329167
1251	186.466	187.471		0.00539022
1252	186.063	187.456		0.00748711
1253	185.663	187.442		0.00958253
1254	185.265	187.428		0.0116767
1255	184.868	187.414		0.0137697
1256	184.473	187.399		0.0158618
1257	184.08	187.385		0.0179532
1258	183.689	187.371		0.0200441
1259	183.299	187.356		0.0221346
1260	182.911	187.342		0.0242249
1261	182.525	187.328		0.0263152
1262	182.14	186.726		0.02518
1263	181.757	186.356		0.025301
1264	181.375	185.986		0.0254193
1265	180.995	185.616		0.0255339
1266	180.616	185.247		0.0256449
1267	180.238	184.879		0.0257525
1268	179.861	184.512		0.0258567
1269	179.486	184.145		0.0259577
1270	179.112	183.779		0.0260556
1271	178.74	183.414		0.0261506
1272	178.368	183.049		0.0262426
1273	177.998	182.685		0.0263319
1274	177.629	182.322		0.0264185
1275	177.261	181.959		0.0265026
1276	176.894	181.597		0.0265841
1277	176.528	181.235		0.0266633
1278	176.163	180.874		0.0267403
1279	175.799	180.514		0.026815
1280	175.437	180.154		0.0268876
1281	175.075	179.794		0.0269582
1282	174.714	179.436		0.0270269
1283	174.354	179.078		0.0270938
1284	173.994	178.72		0.0271588
1285	173.636	178.363		0.0272222
1286	173.279	178.006		0.027284
1287	172.922	177.65		0.0273442
1288	172.566	177.295		0.027403
1289	172.211	176.94		0.0274603
1290	171.857	176.586		0.0275163
1291	171.503	176.232		0.0275711
1292	171.151	175.878		0.0276246
1293	170.798	175.526		0.027677
1294	170.447	175.173		0.0277283
1295	170.096	174.821		0.0277786
1296	169.746	174.47		0.0278279
1297	169.397	174.119		0.0278764
1298	169.048	173.768		0.0279239
1299	168.7	173.418		0.0279707
1300	168.352	173.069		0.0280167
1301	168.005	172.72		0.028062
1302	167.658	172.371		0.0281067
1303	167.313	172.023		0.0281507
1304	166.967	171.675		0.0281942
1305	166.622	171.327		0.0282372
1306	166.278	170.98		0.0282797
1307	165.934	170.634		0.0283217
1308	165.591	170.287		0.0283634
1309	165.248	169.942		0.0284048
1310	164.905	169.596		0.0284458
1311	164.563	169.251		0.0284865
1312	164.222	168.907		0.0285271
1313	163.881	168.563		0.0285674
1314	163.54	168.219		0.0286075
1315	163.2	167.875		0.0286475
1316	162.86	167.532		0.0286875
1317	162.521	167.189		0.0287273
1318	162.182	166.847		0.0287671
1319	161.843	166.505		0.0288069
1320	161.505	166.163		0.0288467
1321	161.167	165.822		0.0288866
1322	160.829	165.481		0.0289266
1323	160.492	165.141		0.0289666
1324	160.155	164.8		0.0290068
1325	159.818	164.46		0.0290472
1326	159.482	164.121		0.0290877
1327	159.146	163.781		0.0291284
1328	158.81	163.442		0.0291693
1329	158.475	163.104		0.0292105
1330	158.14	162.765		0.029252
1331	157.805	162.427		0.0292938
1332	157.47	162.09		0.0293358
1333	157.136	161.752		0.0293782
1334	156.802	161.415		0.029421
1335	156.468	161.078		0.0294641
1336	156.134	160.742		0.0295076
1337	155.801	160.405		0.0295515
1338	155.468	160.069		0.0295958
1339	155.135	159.734		0.0296406
1340	154.803	159.398		0.0296858
1341	154.47	159.063		0.0297315
1342	154.138	158.728		0.0297776
1343	153.806	158.393		0.0298243
1344	153.475	158.059		0.0298715
1345	153.143	157.725		0.0299192
1346	152.812	157.391		0.0299675
1347	152.481	157.057		0.0300163
1348	152.15	156.724		0.0300656
1349	151.819	156.391		0.0301156
1350	151.488	156.058		0.0301661
1351	151.158	155.725		0.0302173
1352	150.828	155.393		0.030269
1353	150.498	155.061		0.0303214
1354	150.168	154.729		0.0303744
1355	149.838	154.397		0.0304281
1356	149.508	154.066		0.0304824
1357	149.179	153.735		0.0305374
1358	148.85	153.404		0.0305931
1359	148.521	153.073		0.0306494
1360	148.192	152.742		0.0307065
1361	147.863	152.412		0.0307642
1362	147.534	152.082		0.0308226
1363	147.206	151.752		0.0308818
1364	146.877	151.422		0.0309417
1365	146.549	151.092		0.0310023
1366	146.221	150.763		0.0310637
1367	145.893	150.434		0.0311258
1368	145.565	150.105		0.0311887
1369	145.237	149.776		0.0312524
1370	144.91	149.448		0.0313168
1371	144.582	149.119		0.031382
1372	144.255	148.791		0.0314479
1373	143.927	148.463		0.0315147
1374	143.6	148.135		0.0315823
1375	143.273	147.808		0.0316506
1376	142.946	147.48		0.0317198
1377	142.619	147.153		0.0317898
1378	142.292	146.826		0.0318606
1379	141.966	146.499		0.0319322
1380	141.639	146.172		0.0320046
1381	141.313	145.846		0.0320779
1382	140.986	145.519		0.032152
1383	140.66	145.193		0.032227
1384	140.334	144.867		0.0323028
1385	140.007	144.541		0.0323795
1386	139.681	144.215		0.0324571
1387	139.355	143.889		0.0325355
1388	139.03	143.564		0.0326147
1389	138.704	143.239		0.0326949
1390	138.378	142.914		0.0327759
1391	138.052	142.589		0.0328578
1392	137.727	142.264		0.0329406
1393	137.401	141.939		0.0330243
1394	137.076	141.614		0.0331088
1395	136.751	141.29		0.0331943
1396	136.425	140.966		0.0332807
1397	136.1	140.642		0.0333679
1398	135.775	140.318		0.0334561
1399	135.45	139.994		0.0335452
1400	135.125	139.67		0.0336353
1401	134.8	139.347		0.0337262
1402	134.475	139.023		0.0338181
1403	134.151	138.7		0.0339109
1404	133.826	138.377		0.0340046
1405	133.501	138.054		0.0340993
1406	133.177	137.731		0.0341949
1407	132.852	137.408		0.0342914
1408	132.528	137.085		0.0343889
1409	132.203	136.763		0.0344874
1410	131.879	136.44		0.0345868
1411	131.555	136.118		0.0346871
1412	131.23	135.796		0.0347885
1413	130.906	135.474		0.0348908
1414	130.582	135.152		0.034994
1415	130.258	134.83		0.0350983
1416	129.934	134.508		0.0352035
1417	129.61	134.187		0.0353097
1418	129.286	133.865		0.0354169
1419	128.962	133.544		0.035525
1420	128.639	133.222		0.0356342
1421	128.315	132.901		0.0357444
1422	127.991	132.58		0.0358555
1423	127.667	132.259		0.0359677
1424	127.344	131.939		0.0360808
1425	127.02	131.618		0.036195
1426	126.697	131.297		0.0363102
1427	126.373	130.977		0.0364264
1428	126.05	130.656		0.0365436
1429	125.727	130.336		0.0366619
1430	125.403	130.016		0.0367812
1431	125.08	129.696		0.0369015
1432	124.757	129.376		0.0370229
1433	124.433	129.056		0.0371453
1434	124.11	128.736		0.0372687
1435	123.787	128.416		0.0373933
1436	123.464	128.096		0.0375188
1437	123.141	127.777		0.0376454
1438	122.818	127.457		0.0377731
1439	122.495	127.138		0.0379019
1440	122.172	126.819		0.0380317
1441	121.849	126.499		0.0381626
1442	121.527	126.18		0.0382946
1443	121.204	125.861		0.0384277
1444	120.881	125.542		0.0385618
1445	120.558	125.224		0.0386971
1446	120.236	124.905		0.0388335
1447	119.913	124.586		0.0389709
1448	119.59	124.268		0.0391095
1449	119.268	123.949		0.0392492
1450	118.945	123.631		0.03939
1451	118.623	123.312		0.039532
1452	118.3	122.994		0.039675
1453	117.978	122.676		0.0398193
1454	117.656	122.358		0.0399646
1455	117.333	122.04		0.0401111
1456	117.011	121.722		0.0402588
1457	116.689	121.404		0.0404076
1458	116.367	121.086		0.0405576
1459	116.044	120.768		0.0407087
1460	115.722	120.451		0.0408611
1461	115.4	120.133		0.0410146
1462	115.078	119.816		0.0411693
1463	114.756	119.498		0.0413252
1464	114.434	119.181		0.0414823
1465	114.112	118.863		0.0416406
1466	113.79	118.546		0.0418001
1467	113.468	118.229		0.0419608
1468	113.146	117.912		0.0421228
1469	112.824	117.595		0.042286
1470	112.502	117.278		0.0424504
1471	112.181	116.961		0.0426161
1472	111.859	116.644		0.0427831
1473	111.537	116.328		0.0429513
1474	111.215	116.011		0.0431208
1475	110.894	115.694		0.0432915
1476	110.572	115.378		0.0434636
1477	110.25	115.061		0.0436369
1478	109.929	114.745		0.0438115
1479	109.607	114.429		0.0439875
1480	109.286	114.112		0.0441647
1481	108.964	113.796		0.0443433
1482	108.643	113.48		0.0445232
1483	108.321	113.164		0.0447045
1484	108	112.848		0.0448871
1485	107.679	112.532		0.045071
1486	107.357	112.216		0.0452564
1487	107.036	111.9		0.0454431
1488	106.715	111.584		0.0456312
1489	106.393	111.268		0.0458206
1490	106.072	110.953		0.0460115
1491	105.751	110.637		0.0462038
1492	105.43	110.321		0.0463975
1493	105.109	110.006		0.0465927
1494	104.788	109.69		0.0467893
1495	104.466	109.375		0.0469873
1496	104.145	109.06		0.0471868
1497	103.824	108.744		0.0473878
1498	103.503	108.429		0.0475903
1499	103.182	108.114		0.0477942
1500	102.861	107.799		0.0479997
1501	102.541	107.484		0.0482066
1502	102.22	107.169		0.0484151
1503	101.899	106.854		0.0486252
1504	101.578	106.539		0.0488368
1505	101.257	106.224		0.0490499
1506	100.936	105.909		0.0492646
1507	100.616	105.594		0.0494809
1508	100.295	105.28		0.0496988
1509	99.9743	104.965		0.0499183
1510	99.6536	104.65		0.0501395
1511	99.333	104.336		0.0503622
1512	99.0124	104.021		0.0505866
1513	98.6918	103.707		0.0508127
1514	98.3713	103.392		0.0510404
1515	98.0508	103.078		0.0512699
1516	97.7303	102.763		0.051501
1517	97.4098	102.449		0.0517338
1518	97.0894	102.135		0.0519684
1519	96.769	101.821		0.0522047
1520	96.4486	101.507		0.0524428
1521	96.1282	101.192		0.0526827
1522	95.8079	100.878		0.0529243
1523	95.4876	100.564		0.0531677
1524	95.1673	100.25		0.053413
1525	94.847	99.9365		0.0536601
1526	94.5268	99.6227		0.053909
1527	94.2066	99.3088		0.0541598
1528	93.8864	98.995		0.0544125
1529	93.5663	98.6813		0.0546671
1530	93.2462	98.3676		0.0549236
1531	92.9261	98.0539		0.055182
1532	92.606	97.7403		0.0554424
1533	92.286	97.4267		0.0557048
1534	91.966	97.1132		0.0559691
1535	91.646	96.7997		0.0562355
1536	91.326	96.4863		0.0565038
1537	91.0061	96.1729		0.0567742
1538	90.6862	95.8595		0.0570467
1539	90.3663	95.5462		0.0573213
1540	90.0464	95.2329		0.0575979
1541	89.7266	94.9197		0.0578767
1542	89.4068	94.6065		0.0581576
1543	89.087	94.2933		0.0584407
1544	88.7673	93.9802		0.0587259
1545	88.4475	93.6671		0.0590134
1546	88.1278	93.3541		0.0593031
1547	87.8082	93.0411		0.059595
1548	87.4885	92.7281		0.0598892
1549	87.1689	92.4152		0.0601857
1550	86.8493	92.1023		0.0604845
1551	86.5297	91.7895		0.0607856
1552	86.2102	91.4767		0.0610892
1553	85.8907	91.1639		0.061395
1554	85.5712	90.8512		0.0617034
1555	85.2517	90.5385		0.0620141
1556	84.9323	90.2259		0.0623273
1557	84.6129	89.9133		0.062643
1558	84.2935	89.6007		0.0629612
1559	83.9741	89.2881		0.0632819
1560	83.6548	88.9756		0.0636052
1561	83.3355	88.6632		0.0639311
1562	83.0162	88.3508		0.0642596
1563	82.6969	88.0384		0.0645908
1564	82.3777	87.726		0.0649246
1565	82.0585	87.4137		0.0652612
1566	81.7393	87.1014		0.0656004
1567	81.4201	86.7892		0.0659425
1568	81.101	86.4769		0.0662873
1569	80.7819	86.1648		0.066635
1570	80.4628	85.8526		0.0669855
1571	80.1437	85.5405		0.0673389
1572	79.8247	85.2284		0.0676953
1573	79.5057	84.9164		0.0680546
1574	79.1867	84.6044		0.0684169
1575	78.8677	84.2924		0.0687822
1576	78.5488	83.9805		0.0691506
1577	78.2299	83.6686		0.069522
1578	77.911	83.3567		0.0698967
1579	77.5922	83.0449		0.0702744
1580	77.2733	82.7331		0.0706554
1581	76.9545	82.4214		0.0710396
1582	76.6358	82.1096		0.0714271
1583	76.317	81.7979		0.0718179
1584	75.9983	81.4863		0.0722121
1585	75.6796	81.1746		0.0726097
1586	75.3609	80.8631		0.0730107
1587	75.0422	80.5515		0.0734152
1588	74.7236	80.24		0.0738233
1589	74.405	79.9285		0.0742349
1590	74.0864	79.617		0.0746501
1591	73.7679	79.3056		0.0750689
1592	73.4494	78.9942		0.0754915
1593	73.1309	78.6828		0.0759179
1594	72.8124	78.3715		0.076348
1595	72.4939	78.0602		0.076782
1596	72.1755	77.7489		0.0772198
1597	71.8571	77.4376		0.0776617
1598	71.5387	77.1264		0.0781075
1599	71.2204	76.8153		0.0785573
1600	70.9021	76.5041		0.0790113
1601	70.5838	76.193		0.0794694
1602	70.2655	75.8819		0.0799317
1603	69.9472	75.5709		0.0803983
1604	69.629	75.2598		0.0808692
1605	69.3108	74.9489		0.0813445
1606	68.9926	74.6379		0.0818243
1607	68.6745	74.327		0.0823085
1608	68.3563	74.0161		0.0827973
1609	68.0382	73.7052		0.0832907
1610	67.7202	73.3944		0.0837888
1611	67.4021	73.0836		0.0842916
1612	67.0841	72.7728		0.0847993
1613	66.7661	72.462		0.0853118
1614	66.4481	72.1513		0.0858293
1615	66.1302	71.8406		0.0863518
1616	65.8123	71.53		0.0868794
1617	65.4944	71.2194		0.0874121
1618	65.1765	70.9088		0.0879501
1619	64.8586	70.5982		0.0884934
1620	64.5408	70.2877		0.0890421
1621	64.223	69.9771		0.0895963
1622	63.9052	69.6667		0.090156
1623	63.5875	69.3562		0.0907213
1624	63.2698	69.0458		0.0912923
1625	62.9521	68.7354		0.0918692
1626	62.6344	68.425		0.0924519
1627	62.3167	68.1147		0.0930406
1628	61.9991	67.8044		0.0936353
1629	61.6815	67.4941		0.0942362
1630	61.3639	67.1839		0.0948434
1631	61.0464	66.8737		0.0954568
1632	60.7289	66.5635		0.0960767
1633	60.4113	66.2533		0.0967032
1634	60.0939	65.9432		0.0973363
1635	59.7764	65.6331		0.0979761
1636	59.459	65.323		0.0986228
1637	59.1416	65.013		0.0992765
1638	58.8242	64.7029		0.0999372
1639	58.5069	64.393		0.100605
1640	58.1895	64.083		0.10128
1641	57.8722	63.7731		0.101963
1642	57.555	63.4632		0.102653
1643	57.2377	63.1533		0.103351
1644	56.9205	62.8434		0.104056
1645	56.6033	62.5336		0.10477
1646	56.2861	62.2238		0.105492
1647	55.969	61.914		0.106221
1648	55.6518	61.6043		0.106959
1649	55.3347	61.2946		0.107706
1650	55.0176	60.9849		0.108461
1651	54.7006	60.6753		0.109225
1652	54.3836	60.3656		0.109998
1653	54.0666	60.056		0.110779
1654	53.7496	59.7465		0.111571
1655	53.4326	59.4369		0.112371
1656	53.1157	59.1274		0.113181
1657	52.7988	58.8179		0.114001
1658	52.4819	58.5084		0.11483
1659	52.1651	58.199		0.11567
1660	51.8482	57.8896		0.11652
1661	51.5314	57.5802		0.11738
1662	51.2147	57.2708		0.118251
1663	50.8979	56.9615		0.119133
1664	50.5812	56.6522		0.120026
1665	50.2645	56.3429		0.12093
1666	49.9478	56.0337		0.121845
1667	49.6311	55.7245		0.122772
1668	49.3145	55.4153		0.123711
1669	48.9979	55.1061		0.124663
1670	48.6813	54.7969		0.125626
1671	48.3647	54.4878		0.126602
1672	48.0482	54.1787		0.127591
1673	47.7317	53.8697		0.128593
1674	47.4152	53.5606		0.129608
1675	47.0988	53.2516		0.130637
1676	46.7823	52.9426		0.13168
1677	46.4659	52.6337		0.132737
1678	46.1495	52.3248		0.133809
1679	45.8332	52.0158		0.134895
1680	45.5168	51.707		0.135996
1681	45.2005	51.3981		0.137113
1682	44.8843	51.0893		0.138245
1683	44.568	50.7805		0.139393
1684	44.2518	50.4717		0.140558
1685	43.9356	50.163		0.14174
1686	43.6194	49.8542		0.142938
1687	43.3032	49.5455		0.144154
1688	42.9871	49.2369		0.145388
1689	42.671	48.9282		0.14664
1690	42.3549	48.6196		0.14791
1691	42.0388	48.311		0.1492
1692	41.7228	48.0024		0.150509
1693	41.4068	47.6939		0.151838
1694	41.0908	47.3854		0.153188
1695	40.7748	47.0769		0.154558
1696	40.4589	46.7684		0.15595
1697	40.143	46.46		0.157363
1698	39.8271	46.1516		0.158799
1699	39.5112	45.8432		0.160258
1700	39.1954	45.5348		0.16174
1701	38.8795	45.2265		0.163246
1702	38.5638	44.9182		0.164777
1703	38.248	44.6099		0.166332
1704	37.9322	44.3016		0.167914
1705	37.6165	43.9934		0.169522
1706	37.3008	43.6852		0.171157
1707	36.9852	43.377		0.172821
1708	36.6695	43.0688		0.174512
1709	36.3539	42.7607		0.176233
1710	36.0383	42.4526		0.177984
1711	35.7228	42.1445		0.179766
1712	35.4072	41.8364		0.181579
1713	35.0917	41.5284		0.183425
1714	34.7762	41.2204		0.185304
1715	34.4607	40.9124		0.187218
1716	34.1453	40.6044		0.189167
1717	33.8299	40.2965		0.191152
1718	33.5145	39.9886		0.193174
1719	33.1991	39.6807		0.195235
1720	32.8838	39.3728		0.197334
1721	32.5684	39.065		0.199475
1722	32.2531	38.7572		0.201657
1723	31.9379	38.4494		0.203882
1724	31.6226	38.1417		0.206152
1725	31.3074	37.8339		0.208466
1726	30.9922	37.5262		0.210828
1727	30.677	37.2185		0.213238
1728	30.3619	36.9109		0.215698
1729	30.0467	36.6032		0.21821
1730	29.7316	36.2956		0.220774
1731	29.4166	35.988		0.223394
1732	29.1015	35.6805		0.226069
1733	28.7865	35.3729		0.228804
1734	28.4715	35.0654		0.231598
1735	28.1565	34.7579		0.234455
1736	27.8416	34.4505		0.237376
1737	27.5266	34.143		0.240364
1738	27.2117	33.8356		0.243421
1739	26.8969	33.5282		0.246549
1740	26.582	33.2209		0.249751
1741	26.2672	32.9135		0.25303
1742	25.9524	32.6062		0.256387
1743	25.6376	32.2989		0.259828
1744	25.3228	31.9917		0.263353
1745	25.0081	31.6844		0.266967
1746	24.6934	31.3772		0.270672
1747	24.3787	31.07		0.274473
1748	24.0641	30.7629		0.278374
1749	23.7494	30.4557		0.282377
1750	23.4348	30.1486		0.286487
1751	23.1202	29.8415		0.290709
1752	22.8057	29.5344		0.295047
1753	22.4911	29.2274		0.299506
1754	22.1766	28.9204		0.304092
1755	21.8621	28.6134		0.308809
1756	21.5477	28.3064		0.313663
1757	21.2332	27.9994		0.31866
1758	20.9188	27.6925		0.323808
1759	20.6044	27.3856		0.329112
1760	20.2901	27.0787		0.33458
1761	19.9758	26.7719		0.340219
1762	19.6614	26.4651		0.346039
1763	19.3471	26.1583		0.352047
1764	19.0329	25.8515		0.358253
1765	18.7186	25.5447		0.364667
1766	18.4044	25.238		0.3713
1767	18.0902	24.9313		0.378162
1768	17.7761	24.6246		0.385267
1769	17.4619	24.3179		0.392626
1770	17.1478	24.0113		0.400255
1771	16.8337	23.7047		0.408168
1772	16.5197	23.3981		0.41638
1773	16.2056	23.0916		0.424911
1774	15.8916	22.785		0.433778
1775	15.5776	22.4785		0.443002
1776	15.2636	22.172		0.452604
1777	14.9497	21.8656		0.462609
1778	14.6358	21.5591		0.473043
1779	14.3219	21.2527		0.483933
1780	14.008	20.9463		0.49531
1781	13.6942	20.6399		0.507208
1782	13.3803	20.3336		0.519662
1783	13.0665	20.0273		0.532715
1784	12.7528	19.721		0.546408
1785	12.439	19.4147		0.560791
1786	12.1253	19.1085		0.575917
1787	11.8116	18.8022		0.591845
1788	11.4979	18.496		0.608642
1789	11.1843	18.1898		0.626378
1790	10.8706	17.8837		0.645137
1791	10.557	17.5776		0.665009
1792	10.2435	17.2715		0.686096
1793	9.92991	16.9654
1794	9.61638	16.6593
1795	9.30288	16.3533
1796	8.9894	16.0473
1797	8.67594	15.7413
1798	8.36251	15.4353
1799	8.04911	15.1294
1800	7.73573	14.8235
1801	7.42237	14.5176
1802	7.10904	14.2117
1803	6.79573	13.9059
1804	6.48245	13.6001
1805	6.16919	13.2943
1806	5.85596	12.9885
1807	5.54275	12.6827
1808	5.22956	12.377
1809	4.9164	12.0713
1810	4.60326	11.7656
1811	4.29015	11.46
1812	3.97706	11.1544
1813	3.664	10.8487
1814	3.35096	10.5432
1815	3.03795	10.2376
1816	2.72496	9.93207
1817	2.41199	9.62656
1818	2.09905	9.32108
1819	1.78614	9.01561
1820	1.47325	8.71017
1821	1.16038	8.40476
1822	0.847536	8.09936
1823	0.534718	7.79399
1824	0.221924	7.48865
1825	0.000106834	7.18333
1826	-1.69063e-06	6.87804
1827	-3.90502e-05	6.57276
1828	-4.04929e-05	6.26751
1829	-4.16966e-05	5.96228
1830	-4.28747e-05	5.65708
1831	-4.4029e-05	5.3519
1832	-4.516e-05	5.04674
1833	-4.62682e-05	4.74161
1834	-4.73539e-05	4.4365
1835	-4.84177e-05	4.13142
1836	-4.946e-05	3.82635
1837	-5.04813e-05	3.52131
1838	-5.14819e-05	3.2163
1839	-5.24623e-05	2.91131
1840	-5.34228e-05	2.60634
1841	-5.4364e-05	2.30139
1842	-5.52862e-05	1.99647
1843	-5.61897e-05	1.69157
1844	-5.70749e-05	1.3867
1845	-5.79423e-05	1.08185
1846	-5.87922e-05	0.777022
1847	-5.96248e-05	0.472218
1848	-6.04407e-05	0.167438
1849	-6.12364e-05	9.43691e-05
1850	-6.20158e-05	-8.34981e-06
1851	-6.27833e-05	-5.02561e-05
1852	-6.35353e-05	-5.5933e-05
1853	-6.42722e-05	-5.70711e-05
1854	-6.49941e-05	-5.76363e-05
1855	-6.57014e-05	-5.8125e-05
1856	-6.63945e-05	-5.85995e-05
1857	-6.70736e-05	-5.90675e-05
1858	-6.77389e-05	-5.953e-05
1859	-6.83908e-05	-5.99874e-05
1860	-6.90295e-05	-6.04395e-05
1861	-6.96553e-05	-6.08866e-05
1862	-7.02685e-05	-6.13285e-05
1863	-7.08693e-05	-6.17655e-05
1864	-7.14579e-05	-6.21976e-05
1865	-7.20346e-05	-6.26248e-05
1866	-7.25997e-05	-6.30471e-05
1867	-7.31534e-05	-6.34647e-05
1868	-7.36959e-05	-6.38775e-05
1869	-7.42274e-05	-6.42857e-05
1870	-7.47482e-05	-6.46893e-05
1871	-7.52584e-05	-6.50883e-05
1872	-7.57584e-05	-6.54828e-05
1873	-7.62482e-05	-6.58729e-05
1874	-7.67282e-05	-6.62585e-05
1875	-7.71984e-05	-6.66398e-05
1876	-7.76592e-05	-6.70168e-05
1877	-7.81106e-05	-6.73895e-05
1878	-7.85529e-05	-6.7758e-05
1879	-7.89863e-05	-6.81223e-05
1880	-7.94109e-05	-6.84826e-05
1881	-7.98269e-05	-6.88387e-05
1882	-8.02346e-05	-6.91909e-05
1883	-8.0634e-05	-6.9539e-05
1884	-8.10253e-05	-6.98832e-05
1885	-8.14087e-05	-7.02235e-05
1886	-8.17844e-05	-7.056e-05
1887	-8.21524e-05	-7.08927e-05
1888	-8.25131e-05	-7.12216e-05
1889	-8.28664e-05	-7.15468e-05
1890	-8.32126e-05	-7.18683e-05
1891	-8.35519e-05	-7.21862e-05
1892	-8.38842e-05	-7.25005e-05
1893	-8.42099e-05	-7.28113e-05
1894	-8.45289e-05	-7.31185e-05
1895	-8.48416e-05	-7.34223e-05
1896	-8.51479e-05	-7.37226e-05
1897	-8.5448e-05	-7.40196e-05
1898	-8.5742e-05	-7.43131e-05
1899	-8.60301e-05	-7.46034e-05
1900	-8.63124e-05	-7.48904e-05
1901	-8.6589e-05	-7.51741e-05
1902	-8.686e-05	-7.54547e-05
1903	-8.71255e-05	-7.5732e-05
1904	-8.73856e-05	-7.60063e-05
1905	-8.76405e-05	-7.62774e-05
1906	-8.78903e-05	-7.65455e-05
1907	-8.8135e-05	-7.68105e-05
1908	-8.83747e-05	-7.70726e-05
1909	-8.86096e-05	-7.73316e-05
1910	-8.88398e-05	-7.75878e-05
1911	-8.90653e-05	-7.78411e-05
1912	-8.92863e-05	-7.80915e-05
1913	-8.95028e-05	-7.8339e-05
1914	-8.97149e-05	-7.85838e-05
1915	-8.99227e-05	-7.88258e-05
1916	-9.01263e-05	-7.90651e-05
1917	-9.03258e-05	-7.93017e-05
1918	-9.05213e-05	-7.95355e-05
1919	-9.07129e-05	-7.97668e-05
1920	-9.09005e-05	-7.99954e-05
1921	-9.10844e-05	-8.02215e-05
1922	-9.12645e-05	-8.0445e-05
1923	-9.14411e-05	-8.0666e-05
1924	-9.1614e-05	-8.08844e-05
1925	-9.17835e-05	-8.11005e-05
1926	-9.19495e-05	-8.1314e-05
1927	-9.21122e-05	-8.15252e-05
1928	-9.22716e-05	-8.17339e-05
1929	-9.24277e-05	-8.19404e-05
1930	-9.25807e-05	-8.21444e-05
1931	-9.27306e-05	-8.23462e-05
1932	-9.28775e-05	-8.25457e-05
1933	-9.30215e-05	-8.27429e-05
1934	-9.31625e-05	-8.29379e-05
1935	-9.33006e-05	-8.31307e-05
1936	-9.3436e-05	-8.33214e-05
1937	-9.35686e-05	-8.35098e-05
1938	-9.36986e-05	-8.36962e-05
1939	-9.38259e-05	-8.38804e-05
1940	-9.39507e-05	-8.40626e-05
1941	-9.40729e-05	-8.42427e-05
1942	-9.41927e-05	-8.44207e-05
1943	-9.431e-05	-8.45968e-05
1944	-9.4425e-05	-8.47708e-05
1945	-9.45377e-05	-8.49429e-05
1946	-9.4648e-05	-8.51131e-05
1947	-9.47562e-05	-8.52813e-05
1948	-9.48621e-05	-8.54476e-05
1949	-9.4966e-05	-8.56121e-05
1950	-9.50677e-05	-8.57747e-05
1951	-9.51674e-05	-8.59354e-05
1952	-9.5265e-05	-8.60943e-05
1953	-9.53607e-05	-8.62515e-05
1954	-9.54544e-05	-8.64068e-05
1955	-9.55463e-05	-8.65604e-05
1956	-9.56363e-05	-8.67123e-05
1957	-9.57244e-05	-8.68625e-05
1958	-9.58108e-05	-8.70109e-05
1959	-9.58955e-05	-8.71577e-05
1960	-9.59784e-05	-8.73028e-05
1961	-9.60597e-05	-8.74463e-05
1962	-9.61393e-05	-8.75882e-05
1963	-9.62173e-05	-8.77284e-05
1964	-9.62938e-05	-8.78671e-05
1965	-9.63687e-05	-8.80042e-05
1966	-9.6442e-05	-8.81397e-05
1967	-9.65139e-05	-8.82738e-05
1968	-9.65844e-05	-8.84063e-05
1969	-9.66534e-05	-8.85373e-05
1970	-9.6721e-05	-8.86668e-05
1971	-9.67873e-05	-8.87949e-05
1972	-9.68522e-05	-8.89215e-05
1973	-9.69158e-05	-8.90467e-05
1974	-9.69781e-05	-8.91705e-05
1975	-9.70392e-05	-8.92928e-05
1976	-9.7099e-05	-8.94138e-05
1977	-9.71576e-05	-8.95335e-05
1978	-9.72151e-05	-8.96517e-05
1979	-9.72713e-05	-8.97687e-05
1980	-9.73265e-05	-8.98843e-05
1981	-9.73805e-05	-8.99986e-05
1982	-9.74334e-05	-9.01116e-05
1983	-9.74853e-05	-9.02234e-05
1984	-9.75361e-05	-9.03338e-05
1985	-9.75859e-05	-9.04431e-05
1986	-9.76347e-05	-9.05511e-05
1987	-9.76825e-05	-9.06578e-05
1988	-9.77293e-05	-9.07634e-05
1989	-9.77752e-05	-9.08678e-05
1990	-9.78201e-05	-9.0971e-05
1991	-9.78642e-05	-9.1073e-05
1992	-9.79073e-05	-9.11739e-05
1993	-9.79496e-05	-9.12736e-05
1994	-9.79911e-05	-9.13722e-05
1995	-9.80316e-05	-9.14697e-05
1996	-9.80714e-05	-9.15661e-05
1997	-9.81104e-05	-9.16614e-05
1998	-9.81486e-05	-9.17556e-05
1999	-9.8186e-05	-9.18488e-05
[truncated: 1 more rows]
